# Supplementary material for: Comparison of Antibacterial and Antioxidant Properties of Red (cv. Negramaro) and White (cv. Fiano) Skin Pomace Extracts
Source: Molecules. 2021 Sep 29;26(19):5918. doi: 10.3390/molecules26195918 (PMC8512049; doi:10.3390/molecules26195918)
Supplement: Supplementary file 1 [file molecules-26-05918-s001.zip]

Archive with 1 entries (1 files):
- molecules-1340090-supplementary.pdf
